# Supplementary material for: Salmonella Enteritidis GalE Protein Inhibits LPS-Induced NLRP3 Inflammasome Activation
Source: Microorganisms. 2022 Apr 26;10(5):911. doi: 10.3390/microorganisms10050911 (PMC9145252; doi:10.3390/microorganisms10050911)
Supplement: Supplementary file 1 [file microorganisms-10-00911-s001.zip]

Archive with 1 entries (1 files):
- microorganisms-1695865-supplementary.pdf
